# Supplementary material for: Corrigendum: Pykälä J, Kantelinen A, Myllys L (2020) Taxonomy of Verrucaria species characterised by large spores, perithecia leaving pits in the rock and a pale thin thallus in Finland. MycoKeys 72: 43–92. https://doi.org/10.3897/mycokeys.72.56223
Source: MycoKeys. 2021 Jun 3;80:163–4. doi: 10.3897/mycokeys.80.67870 (PMC8192406; doi:10.3897/mycokeys.80.67870)
Supplement: XML Treatment for Verrucaria subjunctiva [file mycokeys.80.67870-treatment1.xml]

<!DOCTYPE tp:taxon-treatment
  PUBLIC "-//TaxonX//DTD Taxonomic Treatment Publishing DTD v0 20100105//EN" "tax-treatment-NSO.dtd">
<tp:taxon-treatment xmlns:tp="http://www.plazi.org/taxpub"><tp:treatment-meta><kwd-group><label>Taxon classification</label><kwd><named-content xmlns:xlink="http://www.w3.org/1999/xlink" content-type="kingdom">Fungi</named-content></kwd><kwd><named-content xmlns:xlink="http://www.w3.org/1999/xlink" content-type="order">Verrucariales</named-content></kwd><kwd><named-content xmlns:xlink="http://www.w3.org/1999/xlink" content-type="family">Verrucariaceae</named-content></kwd></kwd-group><mixed-citation publication-type="journal"><person-group><name><surname>Pykälä</surname><given-names>Juha</given-names></name><name><surname>Kantelinen</surname><given-names>Annina</given-names></name><name><surname>Myllys</surname><given-names>Leena</given-names></name></person-group><article-title>Corrigendum: Pykälä J, Kantelinen A, Myllys L (2020) Taxonomy of <italic><tp:taxon-name><tp:taxon-name-part taxon-name-part-type="genus" reg="Verrucaria">Verrucaria</tp:taxon-name-part></tp:taxon-name></italic> species characterised by large spores, perithecia leaving pits in the rock and a pale thin thallus in Finland. MycoKeys 72: 43–92. <ext-link xmlns:xlink="http://www.w3.org/1999/xlink" xlink:type="simple" ext-link-type="doi" xlink:href="10.3897/mycokeys.72.56223">https://doi.org/10.3897/mycokeys.72.56223</ext-link></article-title><source>MycoKeys</source><day>03</day><month>6</month><year>2021</year><volume>80</volume><fpage>163</fpage><lpage>164</lpage><pub-id pub-id-type="doi">10.3897/mycokeys.80.67870</pub-id></mixed-citation></tp:treatment-meta><tp:nomenclature><tp:taxon-name><object-id xmlns:xlink="http://www.w3.org/1999/xlink" content-type="arpha" xlink:type="simple">74AA9698-C3B0-55FD-A505-D2DD371AC460</object-id>
            <tp:taxon-name-part taxon-name-part-type="genus" reg="Verrucaria">Verrucaria</tp:taxon-name-part>
            <tp:taxon-name-part taxon-name-part-type="species" reg="subjunctiva">subjunctiva</tp:taxon-name-part>
            <object-id xmlns:xlink="http://www.w3.org/1999/xlink" content-type="mycobank" xlink:type="simple">392473</object-id>
          </tp:taxon-name><tp:taxon-authority>Nyl., Flora 67: 218, 1884</tp:taxon-authority></tp:nomenclature><tp:treatment-sec sec-type="material" id="SECID0EUH"><title>Type.</title><p>[RUSSIA], Sibiria Septentrionalis: Sinus Konyam ad fretum Bering, 64°50 lat. bor., 173° long. occid. (Greenw.) 28–30.7.1879 E. Almquist (S-L46!, lectotype, designated here); Fretum Behring, Konyam Bay, E. Almquist (H-NYL 3512!, isolectotype).</p></tp:treatment-sec></tp:taxon-treatment>
